# Supplementary material for: Visualization of the Effect of Assay Size on the Error Profile of Tumor Mutational Burden Measurement
Source: Genes (Basel). 2022 Feb 26;13(3):432. doi: 10.3390/genes13030432 (PMC8949329; doi:10.3390/genes13030432)
Supplement: Supplementary file 1 [file genes-13-00432-s001.zip]

Archive with 1 entries (1 files):
- genes-1610419-sm.R
